# Supplementary material for: Mechanism of cis-Nerolidol-Induced Bladder Carcinoma Cell Death
Source: Cancers (Basel). 2023 Feb 3;15(3):981. doi: 10.3390/cancers15030981 (PMC9913136; doi:10.3390/cancers15030981)
Supplement: Supplementary file 1 [file cancers-15-00981-s001.zip]

Archive with 2 entries (2 files):
- File S1.pdf
- Tables and Figures.pdf
